# Supplementary material for: Comparison of Cerebral Blood Flow During General Anesthesia in Elderly Patients with and Without Dementia: A Prospective Controlled Clinical Trial
Source: J Clin Med. 2025 Sep 23;14(19):6692. doi: 10.3390/jcm14196692 (PMC12524852; doi:10.3390/jcm14196692)
Supplement: Supplementary file 1 [file jcm-14-06692-s001.zip]

Archive with 2 entries (2 files):
- Supplement 1.xlsx
- Supplement 2.xlsx
