# Supplementary material for: Comparison of Cerebral Blood Flow During General Anesthesia in Elderly Patients with and Without Dementia: A Prospective Controlled Clinical Trial
Source: J Clin Med. 2025 Sep 23;14(19):6692. doi: 10.3390/jcm14196692 (PMC12524852; doi:10.3390/jcm14196692)
Supplement: Supplementary file 1 [file jcm-14-06692-s001.zip › Supplement 1.xlsx]

## Sheet: Sheet1
		Table S1. Patient's vital sign data
Period			1	2	3	4
MAP (mmHg)	Dementia-negative	Maximum	90.0 (85.5–101.5)	103 (88–112)	86 (65.5–93.0)	78 (68–85)
		Minimum	90 (85.5–101.5)	60 (56.5–78)	61 (58.5–76.5)	63 (58–74)
	Dementia-positive	Maximum	92 (81–105)	104 (94.5–121.5)	98 (87–108.5)	85 (76.5–92)
		Minimum	92 (81–105)	74 (59–84.5)	71 (67–78)	63 (56.5–75)
SpO2 (%)	Dementia-negative	Maximum	97 (95–98.5)	100 (98.5–100)	99 (99–100)	99 (99–100)
		Minimum	97 (95–98.5)	99 (97.5–100)	99 (98–100)	99 (98.5–99.5)
	Dementia-positive	Maximum	97 (97–98)	100 (99–100)	100 (99–100)	100 (99–100)
		Minimum	97 (97–98)	99 (97–100)	99 (98.5–100)	99 (98.5–100)
etCO2 (mmHg)	Dementia-negative	Maximum			38 (34–42.5)	38 (34.5–40.5)
		Minimum			37 (33.5–39)	36 (34–37.5)
	Dementia-positive	Maximum			40 (38–41.5)	39 (37–40.5)
		Minimum			38 (37–39.5)	36 (35–37)
BIS	Dementia-negative	Maximum	88.5 (82–96)	55.5 (49.8–72.3)	58 (53–64)	59 (56.5–61.8)
		Minimum	88.5 (82–96)	44.5 (37–57.3)	51 (41–56)	47 (40.5–52.5)
	Dementia-positive	Maximum	91 (82.3–92.8)	74 (64.5–85.5)	67 (60–76.5)	64 (58–76)
		Minimum	91 (82.3–97.8)	53 (35–63)	54 (38–62)	50 (41.5–59)
Abbreviations:	MAP: mean arterial pressure		SpO2: percutaneous arterial oxygen saturation
	etCO2: end-tidal CO2		BIS: bispectral index
Measurement	1. Base line
periods:	2. Anesthesia induction
	3. Tracheal intubation
	4. Start of treatment
