# Supplementary material for: Comparison of Cerebral Blood Flow During General Anesthesia in Elderly Patients with and Without Dementia: A Prospective Controlled Clinical Trial
Source: J Clin Med. 2025 Sep 23;14(19):6692. doi: 10.3390/jcm14196692 (PMC12524852; doi:10.3390/jcm14196692)
Supplement: Supplementary file 1 [file jcm-14-06692-s001.zip › Supplement 2.xlsx]

## Sheet: Sheet1
Table S2. The data of the normalized tissue hemoglobin index (nTHI) and tissue oxygenation index (TOI)
Period			1	2	3	4
rnTHI	Dementia-negative	Maximum	1.01 (1.00–1.02)	1.03 (1.0–1.14)	1.04 (0.89–1.27)	1.03 (0.96–1.25)
		Minimum	1.01 (1–1.02)	0.87 (0.82–0.97)	0.79 (0.62–0.95)	0.84 (0.6–0.95)
	Dementia-positive	Maximum	1.01 (1–1.01)	1.02 (0.97–1.07)	1.02 (0.92–1.05)	0.99 (0.82–1.07)
		Minimum	1.01 (1–1.01)	0.77 (0.61–0.95)	0.61 (0.57–0.73)	0.60 (0.44–0.77)
lnTHI	Dementia-negative	Maximum	1.00 (0.99–1.01)	1.04 (0.97–1.16)	1.10 (0.92–1.36)	1.13 (0.95–1.47)
		Minimum	1.00 (0.99–1.01)	0.97 (0.95–1.02)	0.99 (0.93–1.18)	1.16 (0.99–1.34)
	Dementia-positive	Maximum	1.00 (0.99–1.01)	0.98 (0.96–1.04)	0.91 (0.82–1.02)	0.99 (0.82–1.07)
		Minimum	1.00 (0.99–1.01)	0.95 (0.91–1.02)	0.90 (0.75–0.95),	0.85 (0.72–0.98)
rTOI (%)	Dementia-negative	Maximum	70.7 (67.0–76.9)	72.0 (67.5–79.8)	79.2 (70.8–86.3)	79.5 (60.9–88.5)
		Minimum	70.7 (67.0–76.9)	71.3 (60.8–77.8)	75.5 (63.5–84.8)	75.0 (52.6–79.0)
	Dementia-positive	Maximum	71.6 (62.7–76.2)	72.5 (64.7–76.9)	76.2 (66.6–81.5)	73.2 (67.4–83.2)
		Minimum	71.6 (62.7–76.2)	70.3 (56.7–76.9)	73.5 (60.2–78.2)	65.5 (53.7–76.2)
lTOI (%)	Dementia-negative	Maximum	70.8 (66.3–75.4)	70.5 (63.2–75.6)	74.3 (63.9–82.5)	76.8 (56.1–84.3)
		Minimum	69.8 (64.4–76.4)	69.3 (65.2–77.8)	77.8 (65.3–85.3)	74.3 (61.6–83.8)
	Dementia-positive	Maximum	71.8 (61.4–76.9)	70.2 (59.3–73.8)	72.3 (67.4–75.1)	78.8 (72.0–80.3)
		Minimum	72.5 (68.4–76.5)	71.8 (61.4–76.9)	69.4 (63.1–74.1)	72.2 (70.0–77.6)
Abbreviations:	rTHI: right normalized tissue hemoglobin index			lTHI: left normalized tissue hemoglobin index
	rTOI: right tissue oxygenation index			lTOI: left tissue oxygenation index
Measurement	1. Base line
periods:	2. Anesthesia induction
	3. Tracheal intubation
	4. Start of treatment
